# Supplementary material for: Effect of Myosin Isoforms on Cardiac Muscle Twitch of Mice, Rats and Humans
Source: Int J Mol Sci. 2022 Jan 20;23(3):1135. doi: 10.3390/ijms23031135 (PMC8835009; doi:10.3390/ijms23031135)
Supplement: Supplementary file 1 [file ijms-23-01135-s001.zip]

Archive with 1 entries (1 files):
- ijms-1493334-supplementary.pdf
